# Supplementary material for: Adaptive or maladaptive music-listening coping strategy: How does neuroticism use music after experiencing a romantic relationship breakup?
Source: PLoS One. 2025 Aug 29;20(8):e0331373. doi: 10.1371/journal.pone.0331373 (PMC12396676; doi:10.1371/journal.pone.0331373)
Supplement: S1 File — (XLSX) [file pone.0331373.s001.xlsx]

## Sheet: 389
MMCS	AMCS	ERB	Neu
1.25	4.6	4	2.75
2	4	5.33333	3.75
2.25	4	5	3.625
3	4	5.33333	3.125
3	4	5.66667	2.5
1.625	3	4.66667	3.375
2.25	3.2	4.33333	2.75
1.125	5	2.33333	2.875
2	3.4	4	3.125
1.5	3.8	4.66667	2.25
2.25	5	2.66667	3.25
1.375	2	5.66667	3.75
1	5	4	2.375
1.625	4	3.66667	3.125
1.75	5	4	3
1.875	3.8	3	2.75
2.625	5	6	2.75
1.25	4	5	2.875
3	3.2	7	3.875
1.75	4.4	5	3.75
1.5	5	5	3.25
2	3	6	3.625
2.875	4	5.33333	3.875
3.375	4	5.33333	3.5
3.5	4	4.33333	3
1.25	3.8	4.66667	3
2.25	3.4	4.33333	2.875
1.5	5	5	2.875
2.125	4	5.66667	2.5
1.5	4	4.33333	2
2.25	4	4	3
1.875	3.6	5	3.125
1.375	4	3.33333	2.375
2.125	3.6	3	2.75
2.25	5	4	3
2	4.6	2	2.875
2	4	4.66667	3.25
2	2	1	3
2	3.6	2.66667	2.625
1.875	4	5	3.625
1.625	4	3	2.875
2.375	4.4	2.33333	3.25
1.875	3.6	4.33333	3.75
3.375	4.4	3.33333	3.875
1.125	2.8	1	1.625
1.375	1	2	2
1.25	3	3	3.375
2	4	6.66667	3.625
3.5	4.8	5.33333	3.25
1	4.2	4.66667	3.5
3.125	3	5	3.25
2.625	4.4	4.33333	3.375
1.875	2.6	2.33333	4
2.75	3.4	4.66667	3.5
1.25	4	5	2.75
2.625	3	4	3.5
1.875	4	4	2.5
3.625	5	4	3.125
2.625	3.2	2	3.625
1.125	5	3.33333	1.25
1.125	3.4	4	3
1.5	5	4.66667	3.625
2.25	4.6	5	2.625
1.625	3.2	5	3.25
2.25	5	3	2.875
1.375	4	4	3.125
2.5	3.4	5.33333	3.375
1.125	4	1	2.5
1.25	3.8	5.66667	2.625
3	3	4	3
2.125	1	4.33333	3.125
2.125	5	4	3
1.5	3.6	4.66667	3.75
2	4	4.66667	3.25
2.875	4.4	5	3.25
2.5	2.2	3.33333	2.25
2.375	4.4	3	3.5
1.625	4	5	3.25
1.875	3.6	4	3.625
1.875	3.8	5	4.25
1.375	4	3.33333	2.375
1.75	4.8	2	1.75
1.5	4.6	3	2.625
2.375	3.4	6	3.625
1.375	5	5	1.75
2.875	4	5.66667	2.875
2.875	4.6	6	2.625
1.125	2.8	4	2.875
2.625	3.8	4	3.375
3.75	3.6	5	3.25
2.25	4	5.33333	2
1	4.8	1	1.125
1	5	2.33333	1.75
1.25	4.8	4.33333	2.625
3.5	5	5.33333	2.875
1.625	5	1	2.125
1	5	2	2.5
1	3.8	4	2.625
2.75	3	6	3.375
2	4	5	2.75
3.125	4.8	3.66667	3.125
1.25	3.8	2	3.5
1.125	3.6	3	2.75
4	4	3.66667	3.375
3.75	5	3	3
3.5	4	6	3.125
2.625	4.4	3.33333	3.5
2	3.2	4	3.25
1.125	5	4.66667	2.625
3	3	4.33333	4
2.125	4	4.66667	3.125
1.375	4	4	2.5
1.625	3.4	5.33333	3.5
1.75	3.8	4	2.375
4.875	1	4.33333	2.5
5	5	7	3.5
1	5	4	3
2	3.4	4	3
2.125	3	4	3
1.125	4	2	3
1	5	6.66667	2.625
1.125	5	4	2.5
1	3.6	7	3
2.25	4	5	3.375
1	4.4	3	2.25
1.375	4	3.33333	3.125
1	4	1	2.875
2.75	3.6	4.33333	3.875
1.125	3	5.33333	3
1	5	3.66667	2.625
1.875	5	5.33333	3.5
2.5	4	4	3
1.5	3	3.66667	2.625
3.625	4	4	3
1	5	1	3.375
3	4	4.33333	3.25
2.5	2.6	6	3.25
2.125	4.2	2.66667	3.125
2	3	2.66667	2.875
1	3	4	3
1.625	3.6	4.33333	3.125
2.75	3.4	5	2.75
1.375	3.4	1	2
2.75	4.4	1	3
4	3.2	6.33333	3.125
4.75	5	6.33333	3.5
1.125	4.2	2	2.75
1	3	4	3
4.375	2.6	5.66667	4.75
2.625	3.4	4.33333	3.25
1	3	1	3.375
1.875	3.4	4	3
2	4	3	3.125
2.875	4	4.66667	3.125
3.375	3.6	4	3.125
1.625	3	5	3.5
2	3.6	4	3
2.5	4	2	3.25
1	1	1	2.5
1.5	4.6	3	3.375
1.625	3.6	4	2.75
1.75	4	2	2.375
2.375	3.8	3.66667	3
1	5	1	2.875
1.875	4.4	4.66667	2.875
2.375	3	3.66667	3.25
1.5	3	3.66667	3.375
1	2.2	4	3.25
2.5	4.6	3.66667	4
2.5	4.8	6	3.5
1.125	3.6	2.33333	2
1.625	5	4.66667	3.875
1.625	4	3.66667	2
1.625	4	4.33333	2.125
1.5	3.4	4.66667	3.625
2.125	3.8	4	3
2.375	4	5.66667	3
1.5	3	4.33333	3
1.5	4.6	4	3.25
2	3.4	4.33333	2.25
3.375	4.4	5.66667	3.25
2.75	4.6	6	3.5
1.625	4.2	3.33333	3.75
1.5	5	2	2.125
3	3.8	4	3
2.125	3	5	2.625
2	4.6	4	3.75
2.125	4.4	4	1.875
2.25	3	7	3.5
4.25	4.2	4	3.5
1.5	5	4	2.375
1.5	4	3	3
3.625	4	4.33333	3.125
2.5	5	4	3
1.375	4.6	4.66667	3.5
3	4	5	3.125
2	5	5	3.625
2.125	4.2	3.66667	2.625
1.625	3.2	5.66667	3.375
1.125	2.8	5.66667	2.875
1.125	4	3.33333	2.25
2.125	4.6	4	2.875
1	3.8	1	1.125
3.375	2.6	6	3.875
3.375	4.4	4.33333	3.5
3.125	5	4	3.25
3.25	4	4.66667	3.25
2.875	5	6	3
2.75	4.2	4.66667	4
1.25	3.2	5.33333	2.75
2	3.2	1	3
2.125	2.8	3	3.625
2.125	3.6	4.66667	3.25
1.375	3.8	6	3
2.625	2.4	5.33333	3.375
2	3.6	4	3.125
2.125	3	4	3.625
3.5	3.8	4.66667	3.875
2	4.2	4	3
1.125	4.6	1	3.25
1.875	4.4	3	3.375
1.875	3.4	4	3.25
3.375	4.2	6.33333	2.875
2.25	5	4	4.375
2.875	3.2	5.66667	3.875
1.625	4	5.66667	3.25
2.125	2.8	2	2.625
2.5	3.2	4	4.25
1.25	2.2	1	2.625
1.125	2.8	1	2.625
2	3.6	3.66667	3.25
1.375	4.2	3	2.875
2.5	4.4	4.66667	2.875
1	4	4	2.875
1.25	3.8	4	3
2.375	4	3.33333	3
2	2.6	3.66667	2.875
1.75	4.8	5	2.875
1.625	5	3.33333	2
1.125	2.8	1	3
1.75	3.8	3.66667	2.75
2.875	5	4	2.75
2.375	5	5.33333	2.625
1.25	3	4.33333	3.75
1.625	3.6	3.33333	2.125
2	4.4	4	2.875
2.375	3.4	5.33333	2.75
3.25	2	5.33333	4.125
1.125	3	4	3
1.125	5	4	3.125
1	4.8	4	3
2.5	3	4	3
1.875	3.2	6	4.125
1.125	5	4	2.625
3	4.4	4.66667	3
1.25	2.6	4	4
2.75	3.6	4	3.5
1.75	4	5	3.625
2.125	5	5.33333	3.25
1	4	1	3.5
1.125	3.6	3	3
1.875	3.2	5	2.875
1	3	4	3.25
1	3.4	4	2.625
1.375	3.8	5.33333	2.75
2.25	3.6	4.33333	3.5
2	3	5.33333	3.375
2	3	4.33333	2.875
1	3	1	2.625
1.125	3	1	2.875
3.125	4	5.66667	4
1.25	3.8	2.33333	2.25
2.5	4	5.33333	2.75
1	2.8	1.66667	3.5
1.875	2	4	3.375
2.125	3.2	5	3
1.25	3.6	5.66667	3.125
1	3.4	4	2.75
1	5	4.33333	3
3	3.8	5	3.75
2.125	3.4	4	3.25
1.375	5	4	3.125
3.5	3.8	4.66667	3.75
1	2.4	3	3
3.625	3	5	3
2.375	4	4	3
2.125	4	4.33333	2.5
1.25	5	5	2.75
1.5	3.8	1	3.5
1	1	4	3
2.5	4	4.33333	3
2	5	1	2.375
1.625	3.8	4.66667	3.5
1.125	4.2	1	2.875
2.5	4	4	2.875
2.125	4.8	4	3
1	5	4	1
1.25	4.4	1	3.25
1.625	4.8	4	3.375
1.375	4.2	4	3.375
1.5	3.2	2	3
2.375	3.6	4.33333	3.875
1	3.4	3.33333	3.25
2.5	3.8	6	3.5
3.5	5	3.66667	3.125
2.375	5	5.33333	2.625
1	3.6	4.33333	4.125
3.625	4	5.66667	3.375
1.25	3.8	5	2.75
2.625	4	5.33333	3.75
2.375	4	4.33333	3.375
4.125	4.6	4	3.25
1.5	2.8	6	3.625
1.875	3.6	4	3.375
1	5	4	1.875
3	3.6	5	3.25
1	2.2	3.33333	2.375
2.125	5	1	3.25
2	4	5.66667	3.375
2.5	4	4	3
2.875	3.8	3	3.75
2.625	4.6	6	3.25
1.25	4.6	3	2.5
1	4.6	4	4
2	4	1	2.75
3.125	4	2.33333	3.25
1.5	3.4	2.33333	2.25
1.25	4	3	4
3.25	4.6	4.33333	3
2.375	4	4	3.125
1.5	3.6	5	3.25
1.125	4	4	2.75
2.875	4.2	3.66667	2.5
1.75	4.6	1.66667	3
1.875	4	4.66667	2.5
1.5	3.8	4	3.25
2.625	4	4.33333	3.25
1.25	4.4	5	2.125
1	4	4	3
4	4	4.33333	3.25
2.375	4	3.66667	3.25
2.625	3.6	3.66667	3.875
2.75	3.8	6	3.125
1.75	3.2	3.33333	2.625
2.5	3.6	4.33333	3.375
2	3.8	3.33333	3
2.125	4	4.33333	3.5
3.125	3.4	5.66667	2.875
2.25	4	5.33333	3.375
2.375	3.4	3.33333	3.5
2.75	4	4.33333	3
2	4.4	2.33333	2.875
2.75	4.4	4	3.75
3.25	3.6	4.66667	3.75
2.375	4	5.33333	2.5
2.625	4	3	3
1.875	4	4	3
2.375	3.8	4.66667	3.875
2.375	4.2	4	3.5
3.25	3.6	5.33333	3
1	3.4	3	2.875
2.375	3.6	4.33333	3.375
3.875	3	4.33333	3
3.25	5	2.66667	3.125
3	4	3.33333	2.625
2.25	3.8	4.66667	3.25
3.125	4.6	4	3.75
2	4	3.33333	2.375
1.75	4	1.66667	2.875
2.5	4	4.33333	2.75
2	4.4	4.33333	3
3	3.2	5.33333	2.75
2.625	4	3.66667	3
2.5	3.6	3	2.625
2.125	3	4	2.875
2	3.2	4.66667	2.75
2	4	4	3.375
2.75	3.6	3.66667	2.625
1	5	1.33333	2.25
2.5	3	4.66667	3.25
1.75	2.6	4.33333	3.25
1.25	5	5	3
2.75	3	3.33333	2.875
3.375	3.4	4	3.125
1.625	4.2	5	3
1.25	4	3.33333	2
1.875	3.6	4.33333	3.125
2	4	5.66667	3.25
2.75	3.8	5.33333	3.25
